# Supplementary material for: Animal Models of Drug-Resistant Epilepsy as Tools for Deciphering the Cellular and Molecular Mechanisms of Pharmacoresistance and Discovering More Effective Treatments
Source: Cells. 2023 Apr 24;12(9):1233. doi: 10.3390/cells12091233 (PMC10177106; doi:10.3390/cells12091233)
Supplement: Supplementary file 1 [file cells-12-01233-s001.zip]

Archive with 1 entries (1 files):
- cells-2203018-supplementary.pdf
